# Supplementary material for: Animal as the Solution II: Phenotyping for Low Milk Urea Nitrogen A1PF Dairy Cows
Source: Animals (Basel). 2024 Dec 26;15(1):32. doi: 10.3390/ani15010032 (PMC11718933; doi:10.3390/ani15010032)
Supplement: Supplementary file 1 [file animals-15-00032-s001.zip]

Archive with 1 entries (1 files):
- animals-3301026-supplementary.xlsx
