# Supplementary material for: Animal as the Solution II: Phenotyping for Low Milk Urea Nitrogen A1PF Dairy Cows
Source: Animals (Basel). 2024 Dec 26;15(1):32. doi: 10.3390/ani15010032 (PMC11718933; doi:10.3390/ani15010032)
Supplement: Supplementary file 1 [file animals-15-00032-s001.zip › animals-3301026-supplementary.xlsx]

## Sheet: Sheet1
Cow	Group	Lactation	Year	Urea mg/dL	Age	Urea_phenotyping mg/dL	Days in milk
30	Low	Late	2024	22.1	3	10.95	234
1750	Low	Late	2024	24.7	5	14.7	221
378	Low	Late	2024	25.4	8	16.75	208
740	Low	Late	2024	25.4	4	9.95	211
862	High	Late	2024	25.5	3	25.15	224
163	Low	Late	2024	25.8	3	13.6	250
413	Low	Late	2024	25.8	3	13.7	233
538	Low	Late	2024	26.6	10	16.8	199
1882	Low	Late	2024	26.7	5	12.1	239
1321	Low	Late	2024	26.8	3	14.95	243
931	Low	Late	2024	26.9	3	14.4	227
211	Low	Late	2024	27.2	3	15.75	228
535	High	Late	2024	27.5	3	27.45	227
801	Low	Late	2024	27.5	3	14.4	242
231	Low	Late	2024	27.7	8	13	195
407	Low	Late	2024	27.7	3	15.75	223
1025	Low	Late	2024	28	3	14.85	240
842	Low	Late	2024	28.6	5	16	213
328	Low	Late	2024	28.7	4	14.85	200
834	High	Late	2024	28.8	8	24.9667	292
857	Low	Late	2024	28.8	5	12.75	194
565	Low	Late	2024	28.9	4	9.05	230
73	High	Late	2024	29	8	24.9	240
631	Low	Late	2024	29.1	3	13.1	244
1342	Low	Late	2024	29.2	3	12.55	240
357	High	Late	2024	29.3	8	24.1	240
1095	Low	Late	2024	29.8	3	16.6	239
424	Low	Late	2024	29.9	3	13.8	224
982	Low	Late	2024	30	6	12.9	194
1231	High	Late	2024	30.3	7	26.05	200
80	Low	Late	2024	30.3	3	16.4	242
1922	Low	Late	2024	30.3	7	16	213
246	Low	Late	2024	30.6	5	13.55	226
590	Low	Late	2024	30.6	4	12.65	199
841	Low	Late	2024	30.6	3	15.6	231
1633	Low	Late	2024	30.6	7	11.85	222
727	High	Late	2024	30.8	4	26.4667	246
105	Low	Late	2024	30.9	3	16.4	235
267	High	Late	2024	31	3	28.8	248
1654	High	Late	2024	31	8	24.0333	236
343	Low	Late	2024	31	3	16.9	228
632	Low	Late	2024	31	3	15.85	237
554	High	Late	2024	31.2	10	26.0333	238
666	Low	Late	2024	31.4	3	17.75	239
809	Low	Late	2024	31.4	3	16.1	241
484	Low	Late	2024	31.8	5	15.45	215
646	Low	Late	2024	31.8	3	15.8	228
1167	Low	Late	2024	31.8	3	17.95	227
1990	Low	Late	2024	31.9	5	10.05	241
96	High	Late	2024	32	4	24.1667	241
148	Low	Late	2024	32	3	14.55	232
560	High	Late	2024	32.1	6	27.5667	234
564	Low	Late	2024	32.1	3	12.85	237
517	Low	Late	2024	32.3	4	15.5	239
22	Low	Late	2024	32.4	3	10.95	237
1289	High	Late	2024	32.5	10	25.2	231
594	Low	Late	2024	32.5	3	15.4	220
453	High	Late	2024	32.6	3	28.2	240
1265	High	Late	2024	32.7	3	26.85	232
946	High	Late	2024	33.1	3	24.25	248
1020	High	Late	2024	33.1	6	29.8333	234
893	Low	Late	2024	33.1	3	17.55	239
69	High	Late	2024	33.2	3	23.9	238
433	Low	Late	2024	33.5	3	13.4	243
1249	Low	Late	2024	33.5	3	16.7	234
467	Low	Late	2024	33.8	7	13.2	215
546	Low	Late	2024	33.8	4	12.7	219
281	High	Late	2024	33.9	3	28.95	243
755	High	Late	2024	33.9	6	24.7	239
988	High	Late	2024	33.9	6	28.1667	242
1226	High	Late	2024	33.9	3	24.45	246
360	Low	Late	2024	34	5	13.4	196
613	Low	Late	2024	34	4	12.7	227
1233	Low	Late	2024	34.1	7	15.95	226
127	High	Late	2024	34.2	3	26.1	230
23	High	Late	2024	34.3	4	24.1	249
125	Low	Late	2024	34.3	3	15.2	251
607	Low	Late	2024	34.3	4	13.65	204
1314	Low	Late	2024	34.4	3	11.55	223
604	Low	Late	2024	34.7	4	9.9	224
970	Low	Late	2024	34.7	5	15	237
43	High	Late	2024	34.9	4	24.25	229
923	High	Late	2024	34.9	4	24.15	244
1888	Low	Late	2024	34.9	7	16.4	220
1981	Low	Late	2024	34.9	5	14.9	224
1592	High	Late	2024	35	5	27.7333	236
1152	Low	Late	2024	35	3	17.3	239
296	High	Late	2024	35.1	4	24.3667	241
528	Low	Late	2024	35.1	5	11.9	225
411	High	Late	2024	35.2	3	25.05	205
1532	High	Late	2024	35.2	11	27	233
1637	High	Late	2024	35.2	5	26.6	224
1977	Low	Late	2024	35.2	5	12.65	207
1459	High	Late	2024	35.5	11	25.5	244
1033	High	Late	2024	35.7	4	24.15	215
1234	High	Late	2024	35.7	7	26.0667	231
230	Low	Late	2024	35.7	6	16.9	209
175	High	Late	2024	35.8	5	24.0333	244
719	High	Late	2024	35.8	4	24.6667	241
100	High	Late	2024	35.9	6	25.1333	231
888	High	Late	2024	36	6	31.1333	241
195	Low	Late	2024	36	4	10.1	197
1149	High	Late	2024	36.2	5	23.15	235
98	Low	Late	2024	36.2	3	14.05	219
401	Low	Late	2024	36.3	3	16.75	226
1747	Low	Late	2024	36.3	10	15.25	193
880	High	Late	2024	36.4	6	28.0667	234
452	High	Late	2024	36.6	5	25.3	221
1130	Low	Late	2024	36.6	11	15.6	219
1410	High	Late	2024	37.2	7	27.15	211
587	Low	Late	2024	37.2	4	13.7	209
1144	Low	Late	2024	37.2	3	14.1	206
1729	Low	Late	2024	37.2	7	15.9	222
664	Low	Late	2024	37.3	3	16.4	231
861	High	Late	2024	37.5	3	24.95	224
728	Low	Late	2024	37.5	3	14.95	227
794	High	Late	2024	37.6	4	25.55	216
1422	Low	Late	2024	37.7	6	15.65	231
107	High	Late	2024	37.8	3	24.75	239
1497	High	Late	2024	37.8	5	24.6	237
3	Low	Late	2024	37.9	3	13.1	231
167	Low	Late	2024	37.9	8	16.25	228
348	Low	Late	2024	37.9	3	17.8	211
1420	Low	Late	2024	37.9	6	14.05	198
327	High	Late	2024	38.2	3	25.55	230
426	High	Late	2024	38.2	5	29.8	240
232	High	Late	2024	38.3	3	27.15	237
473	High	Late	2024	38.3	5	25.6333	236
774	High	Late	2024	38.3	9	24.9333	244
200	High	Late	2024	38.4	7	26.1	238
1381	High	Late	2024	38.4	6	29.0667	238
1261	High	Late	2024	38.6	3	26.4	231
1424	High	Late	2024	38.6	6	28.1333	234
1215	High	Late	2024	38.7	6	24.5667	235
1343	High	Late	2024	38.8	6	27.7333	239
1194	Low	Late	2024	39	3	7.55	220
1288	Low	Late	2024	39	3	11.1	244
721	High	Late	2024	39.1	7	27.75	209
1358	Low	Late	2024	39.1	3	11.85	200
1695	Low	Late	2024	39.3	7	16.2	198
1952	High	Late	2024	39.4	11	23.35	211
1237	High	Late	2024	39.5	7	26	217
855	Low	Late	2024	39.5	3	16.05	238
379	Low	Late	2024	39.6	3	7	232
385	High	Late	2024	39.7	4	26.3	222
922	High	Late	2024	39.7	6	27.2333	241
123	High	Late	2024	39.8	5	30.6	239
1070	Low	Late	2024	39.9	3	9.7	222
1376	Low	Late	2024	39.9	6	14.7	218
226	High	Late	2024	40	4	24.05	225
992	High	Late	2024	40.1	3	27.8	234
456	Low	Late	2024	40.1	5	15.7	214
1375	High	Late	2024	40.2	6	27.6	227
626	High	Late	2024	40.3	3	26.45	228
249	Low	Late	2024	40.4	3	16.15	233
1104	High	Late	2024	40.5	4	23.9667	232
15	High	Late	2024	40.8	3	24.35	227
722	High	Late	2024	41.2	4	24	220
900	Low	Late	2024	41.2	3	13.15	232
974	High	Late	2024	41.6	6	24.95	228
725	High	Late	2024	41.8	4	27.5	237
983	Low	Late	2024	42.1	3	9.8	225
1211	Low	Late	2024	42.4	3	11.1	214
1361	Low	Late	2024	42.6	3	15.9	239
260	Low	Late	2024	42.8	3	17.05	236
1530	High	Late	2024	43	11	26.3667	235
747	High	Late	2024	43.1	9	23.25	226
556	High	Late	2024	43.2	3	29.7	229
173	High	Late	2024	43.4	5	29.9667	236
59	High	Late	2024	43.8	4	28.8667	242
1019	High	Late	2024	43.8	9	25.15	203
283	High	Late	2024	44.6	7	24.7	272
679	High	Late	2024	44.8	3	22.65	253
1060	Low	Late	2024	44.8	7	14.85	217
569	Low	Late	2024	44.9	3	17.5	236
669	Low	Late	2024	45.4	4	6.6	220
1446	High	Late	2024	45.7	6	24.0667	241
180	Low	Late	2024	45.7	3	8.5	237
339	Low	Late	2024	46.7	3	17.2	229
975	Low	Late	2024	47	3	11.1	234
779	High	Late	2024	47.2	3	30.05	231
773	High	Late	2024	47.3	3	30.8	229
1397	High	Late	2024	48	6	34.1667	239
754	High	Late	2024	48.2	3	37.5	233
187	Low	Late	2024	48.2	3	15.1	243
1096	High	Late	2024	48.4	7	31.1667	244
2008	Low	Late	2024	49.1	5	8.8	229
391	High	Late	2024	50.3	4	34.2	241
1306	Low	Late	2024	50.5	4	9.1	231
600	High	Late	2024	52.6	3	32.7	236
563	High	Late	2024	53.6	5	30.95	219
729	High	Late	2024	54	3	28.3	230
87	High	Late	2024	NA	9	31.4333	242
850	High	Late	2024	NA	4	24.9667	233
1413	Low	Late	2024	NA	6	15.65	194
23	High	Mid	2024	11.8	4	24.1	209
1321	Low	Mid	2024	12.6	3	14.95	203
633	Low	Mid	2024	14.1	3	16.95	211
1233	Low	Mid	2024	17.5	7	15.95	186
163	Low	Mid	2024	18	3	13.6	210
801	Low	Mid	2024	18.1	3	14.4	202
538	Low	Mid	2024	18.5	10	16.8	159
230	Low	Mid	2024	18.8	6	16.9	169
564	Low	Mid	2024	18.8	3	12.85	197
65	Low	Mid	2024	19.2	5	15	180
1342	Low	Mid	2024	19.4	3	12.55	200
517	Low	Mid	2024	20.1	4	15.5	199
267	High	Mid	2024	20.4	3	28.8	208
424	Low	Mid	2024	20.4	3	13.8	184
646	Low	Mid	2024	20.4	3	15.8	188
862	High	Mid	2024	20.8	3	25.15	184
413	Low	Mid	2024	21.2	3	13.7	193
59	High	Mid	2024	21.4	4	28.8667	202
857	Low	Mid	2024	21.5	5	12.75	154
728	Low	Mid	2024	21.7	3	14.95	187
931	Low	Mid	2024	21.7	3	14.4	187
30	Low	Mid	2024	21.8	3	10.95	194
211	Low	Mid	2024	21.9	3	15.75	188
555	Low	Mid	2024	21.9	3	14.65	205
418	Low	Mid	2024	22	3	15.7	199
148	Low	Mid	2024	22.1	3	14.55	192
590	Low	Mid	2024	22.3	4	12.65	159
841	Low	Mid	2024	22.7	3	15.6	191
956	High	Mid	2024	22.8	6	24.9333	192
360	Low	Mid	2024	22.8	5	13.4	156
453	High	Mid	2024	23	3	28.2	200
1633	Low	Mid	2024	23	7	11.85	182
1592	High	Mid	2024	23.3	5	27.7333	196
180	Low	Mid	2024	23.3	3	8.5	197
834	High	Mid	2024	23.5	8	24.9667	252
850	High	Mid	2024	23.5	4	24.9667	193
22	Low	Mid	2024	23.5	3	10.95	197
433	Low	Mid	2024	23.5	3	13.4	203
296	High	Mid	2024	23.7	4	24.3667	201
1309	Low	Mid	2024	24.2	3	8.8	204
407	Low	Mid	2024	24.4	3	15.75	183
484	Low	Mid	2024	24.4	5	15.45	175
231	Low	Mid	2024	24.5	8	13	155
607	Low	Mid	2024	24.6	4	13.65	164
100	High	Mid	2024	24.7	6	25.1333	191
842	Low	Mid	2024	24.8	5	16	173
1888	Low	Mid	2024	24.8	7	16.4	180
1234	High	Mid	2024	24.9	7	26.0667	191
80	Low	Mid	2024	25.1	3	16.4	202
1800	High	Mid	2024	25.3	7	27.2	202
991	Low	Mid	2024	25.4	3	14.4	180
535	High	Mid	2024	25.5	3	27.45	187
794	High	Mid	2024	25.5	4	25.55	176
587	Low	Mid	2024	25.5	4	13.7	169
578	High	Mid	2024	25.8	3	27.35	200
167	Low	Mid	2024	25.8	8	16.25	188
740	Low	Mid	2024	25.8	4	9.95	171
476	High	Mid	2024	25.9	5	25.2	206
625	Low	Mid	2024	25.9	4	15.2	186
1152	Low	Mid	2024	25.9	3	17.3	199
664	Low	Mid	2024	26.1	3	16.4	191
1144	Low	Mid	2024	26.2	3	14.1	166
1020	High	Mid	2024	26.4	6	29.8333	194
594	Low	Mid	2024	26.4	3	15.4	180
855	Low	Mid	2024	26.4	3	16.05	198
1461	High	Mid	2024	26.5	6	25.1	196
1922	Low	Mid	2024	26.5	7	16	173
892	Low	Mid	2024	26.6	3	16.9	200
946	High	Mid	2024	26.7	3	24.25	208
3	Low	Mid	2024	26.7	3	13.1	191
69	High	Mid	2024	26.8	3	23.9	198
632	Low	Mid	2024	26.8	3	15.85	197
343	Low	Mid	2024	26.9	3	16.9	188
263	High	Mid	2024	27	7	24.8	171
195	Low	Mid	2024	27	4	10.1	157
395	Low	Mid	2024	27	4	15.65	184
546	Low	Mid	2024	27	4	12.7	179
1225	High	Mid	2024	27.2	3	24.35	191
1104	High	Mid	2024	27.3	4	23.9667	192
1149	High	Mid	2024	27.3	5	23.15	195
1901	High	Mid	2024	27.3	5	27.8667	200
809	Low	Mid	2024	27.3	3	16.1	201
1695	Low	Mid	2024	27.3	7	16.2	158
923	High	Mid	2024	27.4	4	24.15	204
15	High	Mid	2024	27.6	3	24.35	187
1532	High	Mid	2024	27.6	11	27	193
1459	High	Mid	2024	27.7	11	25.5	204
332	Low	Mid	2024	27.7	3	13.65	166
1289	High	Mid	2024	27.8	10	25.2	191
1261	High	Mid	2024	27.9	3	26.4	191
1952	High	Mid	2024	27.9	11	23.35	171
105	Low	Mid	2024	28	3	16.4	195
187	Low	Mid	2024	28	3	15.1	203
861	High	Mid	2024	28.2	3	24.95	184
1167	Low	Mid	2024	28.3	3	17.95	187
1662	High	Mid	2024	28.5	8	24.3	172
281	High	Mid	2024	28.6	3	28.95	203
1361	Low	Mid	2024	28.6	3	15.9	199
511	High	Mid	2024	28.7	10	32.05	178
631	Low	Mid	2024	28.7	3	13.1	204
1223	Low	Mid	2024	28.7	3	17.05	192
1376	Low	Mid	2024	28.7	6	14.7	178
73	High	Mid	2024	28.8	8	24.9	200
1194	Low	Mid	2024	28.8	3	7.55	180
880	High	Mid	2024	28.9	6	28.0667	194
1729	Low	Mid	2024	29	7	15.9	182
975	Low	Mid	2024	29.1	3	11.1	194
626	High	Mid	2024	29.2	3	26.45	188
893	Low	Mid	2024	29.2	3	17.55	199
755	High	Mid	2024	29.3	6	24.7	199
960	Low	Mid	2024	29.3	3	16.95	205
1288	Low	Mid	2024	29.3	3	11.1	204
1215	High	Mid	2024	29.5	6	24.5667	195
260	Low	Mid	2024	29.6	3	17.05	196
123	High	Mid	2024	29.7	5	30.6	199
1375	High	Mid	2024	29.8	6	27.6	187
127	High	Mid	2024	29.9	3	26.1	190
1095	Low	Mid	2024	29.9	3	16.6	199
1446	High	Mid	2024	30	6	24.0667	201
900	Low	Mid	2024	30	3	13.15	192
1060	Low	Mid	2024	30	7	14.85	177
1420	Low	Mid	2024	30	6	14.05	158
1249	Low	Mid	2024	30.1	3	16.7	194
199	High	Mid	2024	30.4	10	27	199
271	High	Mid	2024	30.4	3	22.8	206
988	High	Mid	2024	30.4	6	28.1667	202
1211	Low	Mid	2024	30.4	3	11.1	174
556	High	Mid	2024	30.6	3	29.7	189
125	Low	Mid	2024	30.6	3	15.2	211
613	Low	Mid	2024	30.6	4	12.7	187
560	High	Mid	2024	30.7	6	27.5667	194
569	Low	Mid	2024	30.7	3	17.5	196
672	Low	Mid	2024	30.8	4	14.6	190
970	Low	Mid	2024	30.8	5	15	197
357	High	Mid	2024	30.9	8	24.1	200
1497	High	Mid	2024	31	5	24.6	197
1866	High	Mid	2024	31	5	24.15	178
283	High	Mid	2024	31.1	7	24.7	232
426	High	Mid	2024	31.3	5	29.8	200
1637	High	Mid	2024	31.3	5	26.6	184
348	Low	Mid	2024	31.3	3	17.8	171
1422	Low	Mid	2024	31.4	6	15.65	191
246	Low	Mid	2024	31.5	5	13.55	186
980	High	Mid	2024	31.8	5	29.1	158
1654	High	Mid	2024	31.8	8	24.0333	196
378	Low	Mid	2024	31.8	8	16.75	168
1602	High	Mid	2024	31.9	5	23.5	162
554	High	Mid	2024	32	10	26.0333	198
719	High	Mid	2024	32.1	4	24.6667	201
1381	High	Mid	2024	32.1	6	29.0667	198
669	Low	Mid	2024	32.2	4	6.6	180
922	High	Mid	2024	32.4	6	27.2333	201
1237	High	Mid	2024	32.4	7	26	177
1424	High	Mid	2024	32.4	6	28.1333	194
1070	Low	Mid	2024	32.5	3	9.7	182
733	High	Mid	2024	32.6	5	24.6	202
679	High	Mid	2024	32.7	3	22.65	213
725	High	Mid	2024	32.7	4	27.5	197
1226	High	Mid	2024	32.8	3	24.45	206
1343	High	Mid	2024	32.8	6	27.7333	199
411	High	Mid	2024	33	3	25.05	165
1311	High	Mid	2024	33.5	3	26.8	202
1350	High	Mid	2024	34.1	6	30.1333	196
456	Low	Mid	2024	34.1	5	15.7	174
206	High	Mid	2024	34.2	3	25.1	190
982	Low	Mid	2024	34.2	6	12.9	154
1413	Low	Mid	2024	34.3	6	15.65	154
974	High	Mid	2024	34.5	6	24.95	188
1231	High	Mid	2024	34.5	7	26.05	160
328	Low	Mid	2024	35	4	14.85	160
747	High	Mid	2024	35.1	9	23.25	186
339	Low	Mid	2024	35.2	3	17.2	189
888	High	Mid	2024	35.3	6	31.1333	201
1088	High	Mid	2024	35.3	7	28.1333	188
85	High	Mid	2024	35.5	3	24.3	202
249	Low	Mid	2024	35.7	3	16.15	193
232	High	Mid	2024	36	3	27.15	197
379	Low	Mid	2024	36.3	3	7	192
43	High	Mid	2024	36.4	4	24.25	189
721	High	Mid	2024	36.4	7	27.75	169
1006	High	Mid	2024	36.4	10	28.3	159
1467	High	Mid	2024	36.5	11	27.9	156
1747	Low	Mid	2024	36.5	10	15.25	153
435	High	Mid	2024	36.7	3	25.1	193
1314	Low	Mid	2024	36.9	3	11.55	183
992	High	Mid	2024	37	3	27.8	194
1019	High	Mid	2024	37.2	9	25.15	163
205	High	Mid	2024	37.3	6	27.95	166
1033	High	Mid	2024	37.4	4	24.15	175
63	High	Mid	2024	37.5	4	28.0667	192
600	High	Mid	2024	38.1	3	32.7	196
722	High	Mid	2024	38.1	4	24	180
1530	High	Mid	2024	38.2	11	26.3667	195
738	Low	Mid	2024	40	3	15.35	196
779	High	Mid	2024	41.2	3	30.05	191
2008	Low	Mid	2024	41.9	5	8.8	189
173	High	Mid	2024	42.8	5	29.9667	196
1122	High	Mid	2024	43.5	4	25.1333	204
773	High	Mid	2024	45.6	3	30.8	189
604	Low	Mid	2024	45.9	4	9.9	184
1397	High	Mid	2024	48.8	6	34.1667	199
391	High	Mid	2024	50.6	4	34.2	201
563	High	Mid	2024	53.1	5	30.95	179
1096	High	Mid	2024	53.1	7	31.1667	204
87	High	Mid	2024	NA	9	31.4333	202
107	High	Mid	2024	NA	3	24.75	199
175	High	Mid	2024	NA	5	24.0333	204
385	High	Mid	2024	NA	4	26.3	182
473	High	Mid	2024	NA	5	25.6333	196
754	High	Mid	2024	NA	3	37.5	193
983	Low	Mid	2024	NA	3	9.8	185
1306	Low	Mid	2024	NA	4	9.1	191
